# Supplementary material for: PLK4 as a Key Regulator of Neuroblastoma Differentiation and a Promising Therapeutic Target
Source: Int J Biol Sci. 2025 Jul 28;21(11):4979–96. doi: 10.7150/ijbs.111449 (PMC12374821; doi:10.7150/ijbs.111449)
Supplement: Supplementary file 1 — Supplementary figures. [file ijbsv21p4979s1.zip]

Archive with 6 entries (5 files):
- Supplementary figures/
- Supplementary figures/Supplementary figure 1.tif
- Supplementary figures/Supplementary figure 2.tif
- Supplementary figures/Supplementary figure 3.tif
- Supplementary figures/Supplementary figure 4.tif
- Supplementary figures/supplementary figure legends.pdf
